# Supplementary material for: A unique Toxoplasma gondii haplotype accompanied the global expansion of cats
Source: Nat Commun. 2022 Oct 1;13:5778. doi: 10.1038/s41467-022-33556-7 (PMC9526699; doi:10.1038/s41467-022-33556-7)
Supplement: Supplementary file 3 — Supplementary Data 1 [file 41467_2022_33556_MOESM3_ESM.xlsx]

## Sheet: Supplementary Data 1
Supplementary Data 1. Toxoplasma gondii strains description: hosts, geographical origins, microsatellite genotypes and whole-genome sequencing depth.
													Microsatellite markers
Strain name	Alternative names	BRC identifiers	WGS sequencing	Mean sequencing depth	Continent of origin	Country of origin	City or region of origin	Host	Year	accession number	accession number hyperlink	Multilocus Microsatellite classification	TUB2	W35	TgM-A	B18	B17	M33	MIV.1	MXI.1	M48	M102	N60	N82	AA	N61	N83	RFLP genotypeb
BENIN01	P637S1AJ14	TgA119001	this study	11.6272	Africa	Benin	Natitingou	Chicken (Gallus domesticus)	2018	ERS13421591	https://www.ebi.ac.uk/ena/browser/view/ERS13421591?show=reads	Africa 1	291	248	205	160	342	165	274	354	229	166	147	111	271	89	308	6
BENIN02	P19S1AJ6	TgA119002	this study	15.1502	Africa	Benin	Cotonou	Chicken (Gallus domesticus)	2018	ERS13421592	https://www.ebi.ac.uk/ena/browser/view/ERS13421592?show=reads	Africa 1	291	248	205	160	342	165	274	354	227	166	147	111	267	89	306	6
BENIN04	P82S1AJ6	TgA119004	this study	31.0319	Africa	Benin	Cotonou	Chicken (Gallus domesticus)	2018	ERS13421593	https://www.ebi.ac.uk/ena/browser/view/ERS13421593?show=reads	Africa 1	291	248	205	160	342	165	274	354	233	166	147	109	267	89	306	6
BENIN05	P63S1AJ6	TgA119005	this study	7.93731	Africa	Benin	Cotonou	Chicken (Gallus domesticus)	2018	ERS13421594	https://www.ebi.ac.uk/ena/browser/view/ERS13421594?show=reads	Africa 1	291	248	205	160	342	165	274	354	239	166	149	111	269	91	306	6
BENIN03	P193S1CJ28	TgA119003	this study	25.5905	Africa	Benin	Ouidah	Chicken (Gallus domesticus)	2018	ERS13421595	https://www.ebi.ac.uk/ena/browser/view/ERS13421595?show=reads	Type III	289	242	205	160	336	165	278	356	213	190	151	111	265	089	312	2
BRAZIL01	BRA-FEL-CAT001	TgA115001	this study	19.639	South America (include Central America)	Brazil	Rio de Janeiro	Cat (Felis catis)	2014	ERS13421596	https://www.ebi.ac.uk/ena/browser/view/ERS13421596?show=reads	unclassified genotype	289	242	205	160	342	165	278	358	231	164	145	111	316	89	308	NA
BRAZIL02	TgCatBr01		Lorenzi et al., 2016	28.7812	South America (include Central America)	Brazil	Sao Paulo	Cat (Felis catis)	2006	SRX099790	https://www.ebi.ac.uk/ena/browser/view/SRX099790?show=reads	unclassified genotype	289	242	205	160	342	165	278	358	233	164	147	111	316	89	308	11
BRAZIL03	TgCatBr05	TgA00007	Lorenzi et al., 2016	20.0795	South America (include Central America)	Brazil	Sao Paulo	Cat (Felis catis)	2006	SRX099795	https://www.ebi.ac.uk/ena/browser/view/SRX099795?show=reads	unclassified genotype	291	242	205	160	362	165	278	356	237	174	140	111	265	89	314	19
BRAZIL04	TgCatBr09		Lorenzi et al., 2016	11.9525	South America (include Central America)	Brazil	Sao Paulo	Cat (Felis catis)	2006	SRX099781	https://www.ebi.ac.uk/ena/browser/view/SRX099781?show=reads	unclassified genotype	291	242	205	160	362	165	278	354	227	174	140	111	269	89	308	42
BRAZIL05	TgCatBr10		Lorenzi et al., 2016	28.0757	South America (include Central America)	Brazil	Sao Paulo	Cat (Felis catis)	2006	SRX099791	https://www.ebi.ac.uk/ena/browser/view/SRX099791?show=reads	unclassified genotype	291	242	207	160	360	165	278	356	229	174	140	105	263	91	314	21
BRAZIL06	TgCatBr15		Lorenzi et al., 2016	36.5246	South America (include Central America)	Brazil	Sao Paulo	Cat (Felis catis)	2006	SRX099779	https://www.ebi.ac.uk/ena/browser/view/SRX099779?show=reads	unclassified genotype	289	242	205	162	344	165	278	358	225	164	142	111	263	105	312	14
BRAZIL07	TgCatBr18		Lorenzi et al., 2016	26.2972	South America (include Central America)	Brazil	Sao Paulo	Cat (Felis catis)	2006	SRX099794	https://www.ebi.ac.uk/ena/browser/view/SRX099794?show=reads	unclassified genotype	291	242	207	160	338	169	272	358	229	164	142	111	263	89	308	119
BRAZIL08	TgCatBr25		Lorenzi et al., 2016	41.7102	South America (include Central America)	Brazil	Sao Paulo	Cat (Felis catis)	2006	SRX160134	https://www.ebi.ac.uk/ena/browser/view/SRX160134?show=reads	unclassified genotype	291	242	207	160	338	169	272	358	229	164	142	111	263	89	308	47
BRAZIL09	TgCatBr26		Lorenzi et al., 2016	31.8518	South America (include Central America)	Brazil	Sao Paulo	Cat (Felis catis)	2006	SRX099780	https://www.ebi.ac.uk/ena/browser/view/SRX099780?show=reads	unclassified genotype	291	248	205	160	362	165	278	354	229	174	140	111	271	89	308	80
BRAZIL10	TgCatBr3		Lorenzi et al., 2016	40.5365	South America (include Central America)	Brazil	Parana	Cat (Felis catis)	2003	SRX160142	https://www.ebi.ac.uk/ena/browser/view/SRX160142?show=reads	unclassified genotype	289	242	205	160	348	165	278	356	213	190	142	111	263	113	312	8
BRAZIL11	TgCatBr34		Lorenzi et al., 2016	47.5713	South America (include Central America)	Brazil	Sao Paulo	Cat (Felis catis)	2006	SRX160051	https://www.ebi.ac.uk/ena/browser/view/SRX160051?show=reads	unclassified genotype	291	248	205	160	338	169	272	356	245	164	136	111	316	87	314	104
BRAZIL12	TgCatBr44		Lorenzi et al., 2016	43.8136	South America (include Central America)	Brazil	Sao Paulo	Cat (Felis catis)	2008	SRX160141	https://www.ebi.ac.uk/ena/browser/view/SRX160141?show=reads	unclassified genotype	291	242	205	162	342	165	278	356	231	166	153	111	265	91	344	34
BRAZIL13	TgCatBr64		Lorenzi et al., 2016	56.613	South America (include Central America)	Brazil	Sao Paulo	Cat (Felis catis)	2003	SRX160743	https://www.ebi.ac.uk/ena/browser/view/SRX160743?show=reads	unclassified genotype	289	242	207	160	338	165	278	356	225	190	136	105	263	97	310	111
BRAZIL14	TgCatBr72		Lorenzi et al., 2016	61.2563	South America (include Central America)	Brazil	Sao Paulo	Cat (Felis catis)	2003	SRX160049	https://www.ebi.ac.uk/ena/browser/view/SRX160049?show=reads	unclassified genotype	289	248	205	160	342	165	274	354	231	164	147	111	271	89	308	85
BRAZIL15	TgCkBr141		Lorenzi et al., 2016	34.3284	South America (include Central America)	Brazil	Para	Chicken (Gallus domesticus)	2006	SRX160124	https://www.ebi.ac.uk/ena/browser/view/SRX160124?show=reads	unclassified genotype	291	248	209	160	344	165	278	356	209	166	142	113	281	95	306	77
CAMEROON01	BCB007-MOU	TgH42007A	this study	17.668	Africa	Cameroon	NA	Human (Homo sapiens)	2017	ERS13421597	https://www.ebi.ac.uk/ena/browser/view/ERS13421597?show=reads	Africa 1	291	248	205	160	342	165	274	354	225	166	151	111	273	89	306	6
CANADA01	COUG ; TgCgCa01		Lorenzi et al., 2016	32.7294	North America	Canada	NA	Cougar (Puma concolor)	1996	SRX099786	https://www.ebi.ac.uk/ena/browser/view/SRX099786?show=reads	unclassified genotype	289	242	205	158	336	169	274	354	219	174	151	119	259	79	332	66
CHINA01	PgCatPRC2		Lorenzi et al., 2016	22.2985	Asia	China	NA	Cat (Felis catis)	2007	SRX156168	https://www.ebi.ac.uk/ena/browser/view/SRX156168?show=reads	NA	-	-	-	-	-	-	-	-	-	-	-	-	-	-	-	9
COLOMBIA01	TgCtCo5		Lorenzi et al., 2016	43.783	South America (include Central America)	Colombia	Bogota	Cat (Felis catis)	2006	SRX156192	https://www.ebi.ac.uk/ena/browser/view/SRX156192?show=reads	unclassified genotype	291	242	205	160	336	165	276	356	223	166	142	121	279	87	304	61
COLOMBIA02	TgDgCo17		Lorenzi et al., 2016	33.04	South America (include Central America)	Colombia	NA	Dog (Canis familiaris)	2006	SRX099787	https://www.ebi.ac.uk/ena/browser/view/SRX099787?show=reads	unclassified genotype	291	244	209	160	336	165	278	358	213	166	147	119	263	91	306	38
COSTARICA1	TgCkCr01		Lorenzi et al., 2016	42.8103	South America (include Central America)	Costa Rica	NA	Chicken (Gallus domesticus)	2005	SRX160807	https://www.ebi.ac.uk/ena/browser/view/SRX160807?show=reads	unclassified genotype	291	248	209	160	348	NA	276	358	209	166	142	125	259	89	306	91
COSTARICA2	TgCkCr10		Lorenzi et al., 2016	131.424	South America (include Central America)	Costa Rica	NA	Chicken (Gallus domesticus)	2006	SRX099784	https://www.ebi.ac.uk/ena/browser/view/SRX099784?show=reads	unclassified genotype	-	-	-	-	-	-	-	-	-	-	-	-	-	-	-	43
COSTARICA3	TgRsCr01		Lorenzi et al., 2016	36.3645	South America (include Central America)	Costa Rica	NA	Toucan (Ramphastos sulfuratus)a	2006	SRX160143	https://www.ebi.ac.uk/ena/browser/view/SRX160143?show=reads	unclassified genotype	291	248	205	160	364	165	274	356	209	192	140	115	263	97	304	52
DROC01	PSP026-2005-MUP	TgH29026A	this study	24.551	Africa	Democratic Republic of Congo	NA	Human (Homo sapiens)	2005	ERS13421598	https://www.ebi.ac.uk/ena/browser/view/ERS13421598?show=reads	Type III	289	242	205	160	336	165	278	356	211	190	145	111	267	87	312	2
FRANCE01	FR-Gal dom-006	TgA21017	this study	22.7874	Europe	France	Le Havre	Chicken (Gallus domesticus)	2006	ERS13421599	https://www.ebi.ac.uk/ena/browser/view/ERS13421599?show=reads	Type II	289	242	207	158	336	169	274	356	233	176	140	111	261	93	310	1 or 3
FRANCE02	FR-Gal dom-007	TgA21018	this study	15.8468	Europe	France	Le Havre	Chicken (Gallus domesticus)	2006	ERS13421600	https://www.ebi.ac.uk/ena/browser/view/ERS13421600?show=reads	Type II	289	242	207	158	336	169	274	356	213	172	142	111	265	107	310	1 or 3
FRANCE03	FR-Vul vul-017	TgA21043	this study	18.5499	Europe	France	Haute-Vienne	Fox (Vulpes vulpes)	2012	ERS13421601	https://www.ebi.ac.uk/ena/browser/view/ERS13421601?show=reads	Type II	289	242	207	158	336	169	274	356	215	178	140	111	267	95	312	1 or 3
FRANCE04	FR-Sus scr-063	TgA21053	this study	12.7529	Europe	France	Camargue	Pig (Sus scrofa domesticus)	2016	ERS13421602	https://www.ebi.ac.uk/ena/browser/view/ERS13421602?show=reads	Type II	289	242	207	158	336	169	274	356	215	174	140	113	261	101	310	1 or 3
FRANCE05	190201Bbut002	TgA21071	this study	23.9948	Europe	France	Bordeaux	Common buzzard (Buteo buteo)	2019	ERS13421603	https://www.ebi.ac.uk/ena/browser/view/ERS13421603?show=reads	Type II	289	242	207	158	336	169	274	356	243	178	140	111	263	85	310	1 or 3
FRANCE06	190312Rnor01	TgA21072	this study	18.8001	Europe	France	Bordeaux	Brown rat (Rattus norvegicus)	2019	ERS13421604	https://www.ebi.ac.uk/ena/browser/view/ERS13421604?show=reads	Type II	289	242	207	158	336	169	274	356	221	174	140	115	263	93	312	1 or 3
FRANCE07	190419Bbut001	TgA21075	this study	15.5781	Europe	France	Bordeaux	Common buzzard (Buteo buteo)	2019	ERS13421605	https://www.ebi.ac.uk/ena/browser/view/ERS13421605?show=reads	Type II	289	242	207	158	336	169	274	356	213	174	140	109	281	83	310	1 or 3
FRANCE08	FR-Cap cap-009	TgA32011	this study	13.9864	Europe	France	Marne	Goat (Capra aegagrus hircus)	2007	ERS13421606	https://www.ebi.ac.uk/ena/browser/view/ERS13421606?show=reads	Type II	289	242	207	158	336	169	274	358	213	176	142	115	275	87	312	1 or 3
FRANCE09	FR-Cap cap-012	TgA32014	this study	17.7604	Europe	France	Seine-et-Marne	European roe deer (Capreolus capreolus)	2008	ERS13421607	https://www.ebi.ac.uk/ena/browser/view/ERS13421607?show=reads	Type II	289	244	207	158	336	169	274	356	213	176	140	113	259	107	310	1 or 3
FRANCE10	FR-Ovi ari-061	TgA32132	this study	14.4789	Europe	France	Marne	Sheep (Ovis aries)	2004	ERS13421608	https://www.ebi.ac.uk/ena/browser/view/ERS13421608?show=reads	Type II	289	242	207	158	336	169	274	356	221	174	138	111	277	91	312	1 or 3
FRANCE11	FR-Sus scr-015	TgA32067	this study	21.0793	Europe	France	Corse	Boar (Sus scrofa)	2007	ERS13421609	https://www.ebi.ac.uk/ena/browser/view/ERS13421609?show=reads	Type II	289	242	207	158	336	169	274	356	221	178	145	115	263	119	308	1 or 3
FRANCE12	FR-Ovi ari-011	TgA32078	this study	19.5374	Europe	France	Reims	Sheep (Ovis aries)	2006	ERS13421610	https://www.ebi.ac.uk/ena/browser/view/ERS13421610?show=reads	Type II	289	242	207	158	336	169	274	356	219	172	151	117	267	85	310	1 or 3
FRANCE13	FR-Bos tau-001	TgA32127	this study	24.2513	Europe	France	NA	Cattle (Bos taurus)	2009	ERS13421611	https://www.ebi.ac.uk/ena/browser/view/ERS13421611?show=reads	Type II	289	242	207	158	336	169	274	356	227	174	145	109	277	083	310	1 or 3
FRANCE14	FR-Vul vul-031	TgA32154	this study	19.3397	Europe	France	Nancy	Fox (Vulpes vulpes)	2012	ERS13421612	https://www.ebi.ac.uk/ena/browser/view/ERS13421612?show=reads	Type II	289	242	207	158	336	169	274	358	215	174	140	111	261	95	310	1 or 3
FRANCE15	FR-Sus scr-027	TgA32175	this study	18.563	Europe	France	Rennes	Pig (Sus scrofa domesticus)	2013	ERS13421613	https://www.ebi.ac.uk/ena/browser/view/ERS13421613?show=reads	Type II	289	242	207	158	336	169	274	356	227	176	140	111	263	99	310	1 or 3
FRANCE16	FR-Sus scr-034	TgA32182	this study	24.1401	Europe	France	NA	Pig (Sus scrofa domesticus)	2013	ERS13421614	https://www.ebi.ac.uk/ena/browser/view/ERS13421614?show=reads	Type II	289	244	207	158	336	169	274	356	213	176	140	113	259	97	310	1 or 3
FRANCE17	FR-Sus scr-035	TgA32183	this study	19.8994	Europe	France	NA	Pig (Sus scrofa domesticus)	2013	ERS13421615	https://www.ebi.ac.uk/ena/browser/view/ERS13421615?show=reads	Type II	289	242	207	158	336	169	274	356	215	178	140	109	287	105	312	1 or 3
FRANCE18	FR-Sus scr-039	TgA32187	this study	8.78085	Europe	France	NA	Pig (Sus scrofa domesticus)	2013	ERS13421616	https://www.ebi.ac.uk/ena/browser/view/ERS13421616?show=reads	Type II	289	242	207	158	336	169	274	356	243	174	140	111	263	89	312	1 or 3
FRANCE19	FR-Sus scr-047	TgA32197	this study	17.8067	Europe	France	Rennes	Pig (Sus scrofa domesticus)	2013	ERS13421617	https://www.ebi.ac.uk/ena/browser/view/ERS13421617?show=reads	Type II	289	242	207	158	336	169	274	356	213	176	145	111	265	111	320	1 or 3
FRANCE21	FR-Vul vul-056	TgA32248	this study	17.9149	Europe	France	Nancy	Fox (Vulpes vulpes)	2015	ERS13421618	https://www.ebi.ac.uk/ena/browser/view/ERS13421618?show=reads	Type II	289	242	207	158	336	169	274	356	213	184	140	109	285	101	310	1 or 3
FRANCE22	FR-Vul vul-068	TgA32260	this study	18.2993	Europe	France	Nancy	Fox (Vulpes vulpes)	2015	ERS13421619	https://www.ebi.ac.uk/ena/browser/view/ERS13421619?show=reads	Type II	289	242	207	158	336	169	274	356	221	174	155	121	259	85	310	1 or 3
FRANCE23	CAE013-PIR	TgH12013A	this study	25.2728	Europe	France	NA	Human (Homo sapiens)	2007	ERS13421620	https://www.ebi.ac.uk/ena/browser/view/ERS13421620?show=reads	Type II	289	242	207	158	336	169	274	356	213	188	142	123	259	97	310	1 or 3
FRANCE24	CCH058-2009-GRO	TgH13058A	this study	19.1008	Europe	France	NA	Human (Homo sapiens)	2009	ERS13421621	https://www.ebi.ac.uk/ena/browser/view/ERS13421621?show=reads	Type II	289	242	207	158	336	169	274	356	213	174	142	123	257	109	318	1 or 3
FRANCE20	FR-Sus-scr-062	TgA32215	this study	24.667	Europe	France	NA	Pig (Sus scrofa domesticus)	2013	ERS13421622	https://www.ebi.ac.uk/ena/browser/view/ERS13421622?show=reads	Type III	289	242	205	160	336	165	278	356	211	190	147	111	267	89	312	2
FRENCHGUIANA08	GUY-GAL-VIT-001	TgA18005	this study	20.8294	South America (include Central America)	French Guiana (French Overseas department)	Cayenne	Greater grison (Galatis vitata)	2009	ERS13421623	https://www.ebi.ac.uk/ena/browser/view/ERS13421623?show=reads	Amazonian	289	242	203	160	336	165	272	356	213	176	140	105	279	87	312	NA
FRENCHGUIANA09	GUY-CAN-FAM-007	TgA18006	this study	22.9195	South America (include Central America)	French Guiana (French Overseas department)	Roura	Dog (Canis familiaris)	2009	ERS13421624	https://www.ebi.ac.uk/ena/browser/view/ERS13421624?show=reads	Amazonian	289	246	209	160	342	173	272	356	239	168	138	113	261	87	312	NA
FRENCHGUIANA16	GUY-DOS	TgH18001	Lorenzi et al., 2016	28.8648	South America (include Central America)	French Guiana (French Overseas department)	NA	Human (Homo sapiens)	2001	SRX099782	https://www.ebi.ac.uk/ena/browser/view/SRX099782?show=reads	Amazonian	289	246	203	160	344	167	272	356	229	176	142	113	263	85	312	97
FRENCHGUIANA17	GUY-KOE	TgH18002	Lorenzi et al., 2016	25.3408	South America (include Central America)	French Guiana (French Overseas department)	NA	Human (Homo sapiens)	2002	SRX099796	https://www.ebi.ac.uk/ena/browser/view/SRX099796?show=reads	Amazonian	289	246	203	160	337	165	274	356	209	172	136	111	251	109	310	60
FRENCHGUIANA18	GUY-MAT	TgH18003	Lorenzi et al., 2016	31.2468	South America (include Central America)	French Guiana (French Overseas department)	NA	Human (Homo sapiens)	2002	SRX099783	https://www.ebi.ac.uk/ena/browser/view/SRX099783?show=reads	Amazonian	291	242	203	160	339	165	272	358	221	174	138	107	277	95	312	95
FRENCHGUIANA19	GUY-2003-MEL	TgH18007	Lorenzi et al., 2016	40.3323	South America (include Central America)	French Guiana (French Overseas department)	NA	Human (Homo sapiens)	2003	SRX160131	https://www.ebi.ac.uk/ena/browser/view/SRX160131?show=reads	Amazonian	289	242	203	158	344	171	272	356	209	182	149	121	265	89	317	193
FRENCHGUIANA20	GUY-2004-ABE	TgH18008	Lorenzi et al., 2016	59.7257	South America (include Central America)	French Guiana (French Overseas department)	NA	Human (Homo sapiens)	2004	SRX160132	https://www.ebi.ac.uk/ena/browser/view/SRX160132?show=reads	Amazonian	289	246	203	158	338	167	276	354	213	168	138	111	281	93	318	NA
FRENCHGUIANA21	GUY009-AKO	TgH18009	Lorenzi et al., 2016	79.4809	South America (include Central America)	French Guiana (French Overseas department)	NA	Human (Homo sapiens)	2004	SRX171132	https://www.ebi.ac.uk/ena/browser/view/SRX171132?show=reads	Amazonian	291	242	203	160	338	167	274	356	209	188	138	115	263	91	312	60
FRENCHGUIANA11	GUY013-2004-LAB	TgH18013A	this study	17.0895	South America (include Central America)	French Guiana (French Overseas department)	NA	Human (Homo sapiens)	2009	ERS13421625	https://www.ebi.ac.uk/ena/browser/view/ERS13421625?show=reads	Amazonian	291	242	203	160	346	167	272	356	217	170	147	127	257	85	310	NA
FRENCHGUIANA22	GUY 021 - TOJ	TgH18021	Lorenzi et al., 2016	39.0357	South America (include Central America)	French Guiana (French Overseas department)	NA	Human (Homo sapiens)	2006	SRX160041	https://www.ebi.ac.uk/ena/browser/view/SRX160041?show=reads	Amazonian	291	246	205	166	334	167	272	356	213	174	151	107	267	87	325	194
FRENCHGUIANA13	GUY066-MON	TgH18066A	this study	17.3046	South America (include Central America)	French Guiana (French Overseas department)	NA	Human (Homo sapiens)	2009	ERS13421626	https://www.ebi.ac.uk/ena/browser/view/ERS13421626?show=reads	Amazonian	291	244	203	162	344	167	272	356	219	174	147	105	277	85	312	NA
FRENCHGUIANA14	GUY071-GUY	TgH18071A	this study	25.3154	South America (include Central America)	French Guiana (French Overseas department)	NA	Human (Homo sapiens)	2009	ERS13421627	https://www.ebi.ac.uk/ena/browser/view/ERS13421627?show=reads	Amazonian	291	242	207	162	336	167	278	358	215	174	138	127	201	85	302	NA
FRENCHGUIANA15	GUYS006-BAY	TgH19006A	this study	17.5302	South America (include Central America)	French Guiana (French Overseas department)	NA	Human (Homo sapiens)	2009	ERS13421628	https://www.ebi.ac.uk/ena/browser/view/ERS13421628?show=reads	Amazonian	293	246	203	162	344	171	272	356	211	182	138	105	267	91	302	NA
FRENCHGUIANA24	RUB ; GUY-RUB	TgH00002	Lorenzi et al., 2016	49.6001	South America (include Central America)	French Guiana (French Overseas department)	NA	Human (Homo sapiens)	1991	SRX099773	https://www.ebi.ac.uk/ena/browser/view/SRX099773?show=reads	Amazonian	289	242	205	170	360	167	274	356	223	190	142	109	259	85	312	98
FRENCHGUIANA12	VAND ; GUY-VAND	TgH00009	Lorenzi et al., 2016	21.3919	South America (include Central America)	French Guiana (French Overseas department)	NA	Human (Homo sapiens)	1997	SRX038726	https://www.ebi.ac.uk/ena/browser/view/SRX038726?show=reads	Amazonian	291	242	203	162	344	167	276	356	217	170	142	113	277	91	308	60
FRENCHGUIANA01	GUY-CAN-FAM-009	TgA18009	this study	16.7216	South America (include Central America)	French Guiana (French Overseas department)	Cayenne	Dog (Canis familiaris)	2009	ERS13421629	https://www.ebi.ac.uk/ena/browser/view/ERS13421629?show=reads	Caribbean 1	291	242	205	162	342	165	278	356	213	164	142	109	277	89	312	13 or 34
FRENCHGUIANA02	GUY-CAN-FAM-018	TgA18020	this study	12.8309	South America (include Central America)	French Guiana (French Overseas department)	Matoury	Dog (Canis familiaris)	2009	ERS13421630	https://www.ebi.ac.uk/ena/browser/view/ERS13421630?show=reads	Caribbean 2	291	242	205	162	336	165	278	356	213	164	142	109	265	89	312	12 or 31
FRENCHGUIANA05	GUY-CAN-FAM-008	TgA18033	this study	13.8943	South America (include Central America)	French Guiana (French Overseas department)	Montjoly	Dog (Canis familiaris)	2009	ERS13421631	https://www.ebi.ac.uk/ena/browser/view/ERS13421631?show=reads	Type III	289	242	205	160	336	165	278	356	213	190	145	111	269	89	312	2
FRENCHGUIANA06	GUY-FEL-CAT-009	TgA18034	this study	11.2236	South America (include Central America)	French Guiana (French Overseas department)	Matoury	Cat (Felis catis)	2009	ERS13421632	https://www.ebi.ac.uk/ena/browser/view/ERS13421632?show=reads	Type III	289	242	205	160	336	165	278	356	213	190	145	111	269	89	312	2
FRENCHGUIANA03	GUY-CAN-FAM-019	TgA18030	this study	25.0266	South America (include Central America)	French Guiana (French Overseas department)	Matoury	Dog (Canis familiaris)	2009	ERS13421633	https://www.ebi.ac.uk/ena/browser/view/ERS13421633?show=reads	unclassified genotype	289	242	205	162	336	165	278	356	219	164	145	105	273	93	312	NA
FRENCHGUIANA04	GUY-CAN-FAM-003	TgA18031	this study	17.4801	South America (include Central America)	French Guiana (French Overseas department)	Macouria	Dog (Canis familiaris)	2009	ERS13421634	https://www.ebi.ac.uk/ena/browser/view/ERS13421634?show=reads	unclassified genotype	289	242	205	160	336	165	278	356	213	174	140	111	267	87	316	NA
FRENCHGUIANA10	GUY-MAZ-OUA-001	TgA18032	this study	14.4138	South America (include Central America)	French Guiana (French Overseas department)	Regina	Gray brocket (Mazama gouazoubira)	2009	ERS13421635	https://www.ebi.ac.uk/ena/browser/view/ERS13421635?show=reads	unclassified genotype	289	242	205	160	336	169	274	358	211	172	132	111	257	83	318	NA
FRENCHGUIANA07	GUY057-GEN	TgH18057A	this study	21.305	South America (include Central America)	French Guiana (French Overseas department)	NA	Human (Homo sapiens)	2009	ERS13421636	https://www.ebi.ac.uk/ena/browser/view/ERS13421636?show=reads	unclassified genotype	291	248	209	160	342	165	278	354	209	166	140	113	277	95	304	NA
FRENCHGUIANA23	GUY-JAG1	TgA18001	Lorenzi et al., 2016	26.692	South America (include Central America)	French Guiana (French Overseas department)	Regina	Jaguar(Panthera onca)	2004	SRX099776	https://www.ebi.ac.uk/ena/browser/view/SRX099776?show=reads	unclassified genotype	289	242	203	160	336	169	274	358	209	176	142	111	257	107	341	197
GABON08	GAB3-2007-GAL-DOM2	TgA105001	Lorenzi et al., 2016	64.0207	Africa	Gabon	Libreville	Chicken (Gallus domesticus)	2007	SRX160123	https://www.ebi.ac.uk/ena/browser/view/SRX160123?show=reads	Africa 1	291	248	205	160	342	165	274	354	223	166	147	111	269	89	306	6
GABON09	GAB5-2007-GAL-DOM1	TgA105002	Lorenzi et al., 2016	61.8757	Africa	Gabon	Franceville	Chicken (Gallus domesticus)	2007	SRX160069	https://www.ebi.ac.uk/ena/browser/view/SRX160069?show=reads	Africa 1	291	248	205	160	342	165	274	354	231	166	149	111	277	87	306	6
GABON10	GAB1-2007-GAL-DOM10	TgA105003	Lorenzi et al., 2016	67.0087	Africa	Gabon	Dienga	Chicken (Gallus domesticus)	2007	SRX159841	https://www.ebi.ac.uk/ena/browser/view/SRX159841?show=reads	Africa 3	291	242	207	160	342	165	278	354	225	166	142	111	275	97	310	203
GABON11	GAB2-2007-GAL-DOM2	TgA105004	Lorenzi et al., 2016	83.7275	Africa	Gabon	Makokou	Chicken (Gallus domesticus)	2007	SRX156037	https://www.ebi.ac.uk/ena/browser/view/SRX156037?show=reads	Africa 3	291	242	207	160	342	165	278	354	223	166	142	111	277	97	310	203
GABON12	GAB3-2007-GAL-DOM9	TgA105005	Lorenzi et al., 2016	49.4157	Africa	Gabon	Libreville	Chicken (Gallus domesticus)	2007	SRX160125	https://www.ebi.ac.uk/ena/browser/view/SRX160125?show=reads	Africa 3	291	242	207	160	342	165	278	354	229	166	142	111	273	95	310	203
GABON13	GAB5-2007-GAL-DOM6	TgA105006	Lorenzi et al., 2016	38.0085	Africa	Gabon	Franceville	Chicken (Gallus domesticus)	2007	SRX159842	https://www.ebi.ac.uk/ena/browser/view/SRX159842?show=reads	Africa 3	291	242	207	160	342	165	278	354	225	166	145	111	275	101	310	203
GABON01	GAB1-CAP-AEG007	TgA105012	this study	11.3034	Africa	Gabon	Dienga	Goat (Capra aegagrus hircus)	2007	ERS13421637	https://www.ebi.ac.uk/ena/browser/view/ERS13421637?show=reads	Type III	289	242	205	160	336	165	278	356	211	190	147	111	267	85	312	2
GABON03	GAB1-FEL-CAT001	TgA105034	this study	14.8334	Africa	Gabon	Dienga	Cat (Felis catis)	2007	ERS13421638	https://www.ebi.ac.uk/ena/browser/view/ERS13421638?show=reads	Type III	289	242	205	160	336	165	278	356	213	190	149	111	267	89	312	2
GABON05	GAB3-GAL-DOM013	TgA105045	this study	20.1537	Africa	Gabon	Libreville	Chicken (Gallus domesticus)	2007	ERS13421639	https://www.ebi.ac.uk/ena/browser/view/ERS13421639?show=reads	Type III	289	242	205	160	336	165	278	356	213	190	147	111	265	87	314	2
GABON07	GAB7-GAL-DOM007	TgA105057	this study	12.8738	Africa	Gabon	Leconi	Chicken (Gallus domesticus)	2007	ERS13421640	https://www.ebi.ac.uk/ena/browser/view/ERS13421640?show=reads	Type III	289	242	205	160	336	165	278	356	213	190	147	111	275	89	312	2
GABON02	GAB1-2007-CAP-AEG004	TgA105033	this study	15.4372	Africa	Gabon	Dienga	Goat (Capra aegagrus hircus)	2007	ERS13421641	https://www.ebi.ac.uk/ena/browser/view/ERS13421641?show=reads	unclassified genotype	291	242	205	160	336	165	278	356	211	190	147	111	267	85	312	NA
GABON04	GAB2-2007-GAL-DOM006	TgA105040	this study	16.5893	Africa	Gabon	Makokou	Chicken (Gallus domesticus)	2007	ERS13421642	https://www.ebi.ac.uk/ena/browser/view/ERS13421642?show=reads	unclassified genotype	289	242	207	160	336	165	278	356	223	190	147	111	261	103	316	NA
GABON06	GAB4-2007-GAL-DOM001	TgA105053	this study	20.3877	Africa	Gabon	La Lopé	Chicken (Gallus domesticus)	2007	ERS13421643	https://www.ebi.ac.uk/ena/browser/view/ERS13421643?show=reads	unclassified genotype	291	242	205	160	336	165	278	356	213	190	145	111	269	89	306	NA
GUADELOUPE02	PAP002-2010-GOM	TgH40002A	this study	20.6166	South America (include Central America)	Guadeloupe (French Overseas department)	NA	Human (Homo sapiens)	2010	ERS13421644	https://www.ebi.ac.uk/ena/browser/view/ERS13421644?show=reads	Caribbean 2	291	242	205	162	336	165	278	356	211	164	147	109	277	87	312	12 or 31
GUADELOUPE01	PAP001-BS	TgH40001A	this study	14.6345	South America (include Central America)	Guadeloupe (French Overseas department)	NA	Human (Homo sapiens)	2009	ERS13421645	https://www.ebi.ac.uk/ena/browser/view/ERS13421645?show=reads	unclassified genotype	289	242	207	162	336	169	274	356	237	166	142	111	281	93	312	NA
GUYANA01	TgCkGy2		Lorenzi et al., 2016	26.307	South America (include Central America)	Guyana	NA	Chicken (Gallus domesticus)	2007	SRX099785	https://www.ebi.ac.uk/ena/browser/view/SRX099785?show=reads	Caribbean 2	291	242	205	162	336	165	278	NA	213	164	142	109	265	103	312	12
MARTINIQUE04	FDF012-DEA	TgH16013B	this study	15.7191	South America (include Central America)	Martinique (French Overseas department)	NA	Human (Homo sapiens)	2017	ERS13421646	https://www.ebi.ac.uk/ena/browser/view/ERS13421646?show=reads	Caribbean 1	291	242	205	162	342	165	278	356	213	164	145	109	279	89	312	13 or 34
MARTINIQUE02	FDF010-ANS	TgH16010A	this study	14.6785	South America (include Central America)	Martinique (French Overseas department)	NA	Human (Homo sapiens)	2013	ERS13421647	https://www.ebi.ac.uk/ena/browser/view/ERS13421647?show=reads	Caribbean 2	291	242	205	162	336	165	278	356	213	164	142	111	283	85	312	12 or 31
MARTINIQUE03	FDF012-MAN	TgH16012A	this study	13.0891	South America (include Central America)	Martinique (French Overseas department)	NA	Human (Homo sapiens)	2014	ERS13421648	https://www.ebi.ac.uk/ena/browser/view/ERS13421648?show=reads	Caribbean 3	289	242	205	162	336	165	278	356	211	164	142	109	277	85	312	25 or 141
MARTINIQUE01	FDF001-ANG	TgH16001A	this study	15.3744	South America (include Central America)	Martinique (French Overseas department)	NA	Human (Homo sapiens)	2007	ERS13421649	https://www.ebi.ac.uk/ena/browser/view/ERS13421649?show=reads	Type II	289	242	207	158	336	169	274	356	213	174	147	119	271	89	335	1 or 3
MARTINIQUE05	FDF014-NEB	TgH16014A	this study	23.0879	South America (include Central America)	Martinique (French Overseas department)	NA	Human (Homo sapiens)	2018	ERS13421650	https://www.ebi.ac.uk/ena/browser/view/ERS13421650?show=reads	unclassified genotype	291	242	205	160	336	165	278	356	211	190	147	111	277	89	312	NA
PANAMA01	G662M		Lorenzi et al., 2016	42.8736	South America (include Central America)	Panama	NA	Ruddy ground dove (Columbina talpacoti)	1992	SRX160052	https://www.ebi.ac.uk/ena/browser/view/SRX160052?show=reads	unclassified genotype	289	242	205	160	336	165	278	356	221	190	145	111	279	87	314	7
PORTUGAL01	PT-2004-SUS SCR001	TgA103006	this study	27.5674	Europe	Portugal	Vinhais	Pig (Sus scrofa domesticus)	2004	ERS13421651	https://www.ebi.ac.uk/ena/browser/view/ERS13421651?show=reads	Type II	289	242	207	158	336	169	274	356	219	174	140	127	269	91	308	1 or 3
PORTUGAL03	PT-2005-SUS SCR004	TgA103009	this study	15.7242	Europe	Portugal	Vinhais	Pig (Sus scrofa domesticus)	2004	ERS13421652	https://www.ebi.ac.uk/ena/browser/view/ERS13421652?show=reads	Type II	289	242	207	158	336	169	274	356	223	178	140	111	261	87	312	1 or 3
PORTUGAL05	PT-2005-SUS SCR006	TgA103011	this study	22.739	Europe	Portugal	Vinhais	Pig (Sus scrofa domesticus)	2004	ERS13421653	https://www.ebi.ac.uk/ena/browser/view/ERS13421653?show=reads	Type II	289	242	207	158	336	169	274	356	213	176	145	113	259	93	310	1 or 3
PORTUGAL06	PT-2005-SUS SCR007	TgA103012	this study	17.789	Europe	Portugal	Vinhais	Pig (Sus scrofa domesticus)	2004	ERS13421654	https://www.ebi.ac.uk/ena/browser/view/ERS13421654?show=reads	Type II	289	242	207	158	336	169	274	356	213	176	140	115	273	93	316	1 or 3
PORTUGAL07	PT-2005-SUS SCR 11	TgA103016	this study	21.9423	Europe	Portugal	Vinhais	Pig (Sus scrofa domesticus)	2004	ERS13421655	https://www.ebi.ac.uk/ena/browser/view/ERS13421655?show=reads	Type II	289	244	207	158	336	169	274	356	213	176	140	113	259	99	310	1 or 3
PORTUGAL08	PT-2005-SUS SCR013	TgA103018	this study	19.4979	Europe	Portugal	Vinhais	Pig (Sus scrofa domesticus)	2004	ERS13421656	https://www.ebi.ac.uk/ena/browser/view/ERS13421656?show=reads	Type II	289	242	207	158	336	169	274	356	233	174	140	123	269	97	308	1 or 3
PORTUGAL02	PT-SUS SCR002	TgA103007	this study	13.1892	Europe	Portugal	Vinhais	Pig (Sus scrofa domesticus)	2004	ERS13421657	https://www.ebi.ac.uk/ena/browser/view/ERS13421657?show=reads	Type III	289	242	205	160	336	165	278	356	209	192	145	111	269	89	312	2
PORTUGAL04	PT-SUS SCR005	TgA103010	this study	26.2668	Europe	Portugal	Vinhais	Pig (Sus scrofa domesticus)	2004	ERS13421658	https://www.ebi.ac.uk/ena/browser/view/ERS13421658?show=reads	Type III	289	242	205	160	336	165	278	356	213	190	147	111	263	89	312	2
PORTUGAL09	PT-SUS SCR014	TgA103019	this study	27.368	Europe	Portugal	Vinhais	Pig (Sus scrofa domesticus)	2004	ERS13421659	https://www.ebi.ac.uk/ena/browser/view/ERS13421659?show=reads	Type III	289	242	205	160	336	165	278	356	213	190	149	111	267	89	312	2
PORTUGAL10	PT-B1	TgH103001	this study	24.1603	Europe	Portugal (Acores)	NA	Cattle (Bos taurus)	2002	ERS13421660	https://www.ebi.ac.uk/ena/browser/view/ERS13421660?show=reads	Type I	291	248	209	160	342	169	274	358	209	166	147	119	273	87	306	10
SENEGAL05	160817Gdom23	TgA117008	this study	17.0561	Africa	Senegal	Kedougou	Guinea Fowl (Numida meleagris)	2016	ERS13421661	https://www.ebi.ac.uk/ena/browser/view/ERS13421661?show=reads	Africa 1	291	248	205	160	342	165	274	354	231	166	144	111	279	89	308	6
SENEGAL10	160428Gdom06	TgA117020	this study	11.1608	Africa	Senegal	Dakar	Chicken (Gallus domesticus)	2016	ERS13421662	https://www.ebi.ac.uk/ena/browser/view/ERS13421662?show=reads	Africa 1	291	248	205	160	342	165	274	354	235	166	145	111	269	89	306	6
SENEGAL22	160628Gdom17	TgA117052	this study	31.7784	Africa	Senegal	Saint-Louis	Chicken (Gallus domesticus)	2016	ERS13421663	https://www.ebi.ac.uk/ena/browser/view/ERS13421663?show=reads	Africa 1	291	248	205	160	342	165	274	354	225	166	147	111	269	89	304	6
SENEGAL25	160816Gdom37	TgA117059	this study	21.2119	Africa	Senegal	Kedougou	Chicken (Gallus domesticus)	2016	ERS13421664	https://www.ebi.ac.uk/ena/browser/view/ERS13421664?show=reads	Africa 1	291	248	205	160	342	165	274	354	231	166	147	111	271	89	306	6
SENEGAL04	160504Fcat01	TgA117007	this study	13.061	Africa	Senegal	Dakar	Cat (Felis catis)	2016	ERS13421665	https://www.ebi.ac.uk/ena/browser/view/ERS13421665?show=reads	Africa 4	293	242	203	156	336	165	274	354	217	174	130	109	281	101	306	137
SENEGAL14	160530Cmos12	TgA117032	this study	11.8527	Africa	Senegal	Saint-Louis	Duck (Cairina moschata)	2016	ERS13421666	https://www.ebi.ac.uk/ena/browser/view/ERS13421666?show=reads	Africa 4	291	242	203	156	336	165	274	354	223	174	130	109	312	99	310	20
SENEGAL23	160628Gdom28	TgA117053	this study	24.0113	Africa	Senegal	Saint-Louis	Chicken (Gallus domesticus)	2016	ERS13421667	https://www.ebi.ac.uk/ena/browser/view/ERS13421667?show=reads	Africa 4	291	242	203	156	336	165	274	354	223	174	130	109	303	101	310	20
SENEGAL01	160817Gdom21	TgA117003	this study	31.5061	Africa	Senegal	Kedougou	Chicken (Gallus domesticus)	2016	ERS13421668	https://www.ebi.ac.uk/ena/browser/view/ERS13421668?show=reads	Type II	289	242	207	158	336	169	274	356	227	176	140	119	261	101	308	1 or 3
SENEGAL02	160823Gdom12	TgA117004	this study	38.0637	Africa	Senegal	Goree island	Chicken (Gallus domesticus)	2016	ERS13421669	https://www.ebi.ac.uk/ena/browser/view/ERS13421669?show=reads	Type II	289	242	207	158	336	169	274	356	227	174	140	111	269	113	308	1 or 3
SENEGAL03	180218Gdom96	TgA117005	this study	16.8777	Africa	Senegal	Saint-Louis	Chicken (Gallus domesticus)	2018	ERS13421670	https://www.ebi.ac.uk/ena/browser/view/ERS13421670?show=reads	Type II	289	242	207	158	336	169	274	356	223	176	142	113	279	85	310	1 or 3
SENEGAL06	160730Gdom13	TgA117012	this study	26.62	Africa	Senegal	Saint-Louis	Chicken (Gallus domesticus)	2016	ERS13421671	https://www.ebi.ac.uk/ena/browser/view/ERS13421671?show=reads	Type II	289	242	207	158	336	169	274	356	227	174	140	111	273	101	308	1 or 3
SENEGAL07	160421Gdom10	TgA117015	this study	57.1155	Africa	Senegal	Dakar	Chicken (Gallus domesticus)	2016	ERS13421672	https://www.ebi.ac.uk/ena/browser/view/ERS13421672?show=reads	Type II	289	242	207	158	336	169	274	356	227	174	140	111	283	127	308	1 or 3
SENEGAL08	160416Gdom13	TgA117016	this study	20.1286	Africa	Senegal	Dakar	Chicken (Gallus domesticus)	2016	ERS13421673	https://www.ebi.ac.uk/ena/browser/view/ERS13421673?show=reads	Type II	289	242	207	158	336	169	274	356	227	174	140	111	269	107	308	1 or 3
SENEGAL12	160518Gdom05	TgA117027	this study	42.6305	Africa	Senegal	Dakar	Chicken (Gallus domesticus)	2016	ERS13421674	https://www.ebi.ac.uk/ena/browser/view/ERS13421674?show=reads	Type II	289	242	207	158	336	169	274	356	229	174	140	119	273	121	308	1 or 3
SENEGAL13	160529Gdom26	TgA117028	this study	32.7204	Africa	Senegal	Saint-Louis	Chicken (Gallus domesticus)	2016	ERS13421675	https://www.ebi.ac.uk/ena/browser/view/ERS13421675?show=reads	Type II	289	242	207	158	336	169	274	356	231	174	140	111	275	105	308	1 or 3
SENEGAL16	160615Gdom02	TgA117037	this study	39.1482	Africa	Senegal	Dakar	Chicken (Gallus domesticus)	2016	ERS13421676	https://www.ebi.ac.uk/ena/browser/view/ERS13421676?show=reads	Type II	289	242	207	158	336	169	274	356	217	174	140	113	259	89	310	1 or 3
SENEGAL17	160622Gdom02	TgA117041	this study	19.3314	Africa	Senegal	Saint-Louis	Chicken (Gallus domesticus)	2016	ERS13421677	https://www.ebi.ac.uk/ena/browser/view/ERS13421677?show=reads	Type II	289	244	207	158	336	169	274	356	215	176	140	113	259	97	312	1 or 3
SENEGAL18	160622Gdom38	TgA117043	this study	37.2927	Africa	Senegal	Saint-Louis	Chicken (Gallus domesticus)	2016	ERS13421678	https://www.ebi.ac.uk/ena/browser/view/ERS13421678?show=reads	Type II	289	244	207	158	336	169	274	356	213	176	140	113	275	99	310	1 or 3
SENEGAL19	160623Gdom08	TgA117045	this study	34.5729	Africa	Senegal	Saint-Louis	Chicken (Gallus domesticus)	2016	ERS13421679	https://www.ebi.ac.uk/ena/browser/view/ERS13421679?show=reads	Type II	289	242	207	158	336	169	274	356	223	174	140	119	261	103	308	1 or 3
SENEGAL21	160625Gdom11	TgA117048	this study	54.0358	Africa	Senegal	Saint-Louis	Chicken (Gallus domesticus)	2016	ERS13421680	https://www.ebi.ac.uk/ena/browser/view/ERS13421680?show=reads	Type II	289	244	207	158	336	169	274	356	213	176	140	113	259	99	310	1 or 3
SENEGAL24	160628Gdom35	TgA117054	this study	37.6497	Africa	Senegal	Saint-Louis	Chicken (Gallus domesticus)	2016	ERS13421681	https://www.ebi.ac.uk/ena/browser/view/ERS13421681?show=reads	Type II	289	242	207	158	336	169	274	356	229	174	140	111	275	113	308	1 or 3
SENEGAL09	160421Gdom18	TgA117019	this study	18.4604	Africa	Senegal	Dakar	Chicken (Gallus domesticus)	2016	ERS13421682	https://www.ebi.ac.uk/ena/browser/view/ERS13421682?show=reads	Type III	289	242	205	160	336	165	278	356	209	188	151	111	275	91	312	2
SENEGAL15	160614Gdom21	TgA117036	this study	34.2584	Africa	Senegal	Dakar	Chicken (Gallus domesticus)	2016	ERS13421683	https://www.ebi.ac.uk/ena/browser/view/ERS13421683?show=reads	Type III	289	242	205	160	336	165	278	356	213	190	149	111	267	91	312	2
SENEGAL20	160623Gdom19	TgA117046	this study	11.9717	Africa	Senegal	Saint-Louis	Chicken (Gallus domesticus)	2016	ERS13421684	https://www.ebi.ac.uk/ena/browser/view/ERS13421684?show=reads	Type III	289	242	205	160	336	165	278	356	209	192	153	111	269	89	312	2
SENEGAL26	160823Gdom04	TgA117062	this study	21.4954	Africa	Senegal	Goree island	Chicken (Gallus domesticus)	2016	ERS13421685	https://www.ebi.ac.uk/ena/browser/view/ERS13421685?show=reads	Type III	289	242	205	160	336	165	278	356	209	190	149	111	273	89	312	2
SENEGAL11	160510Gdom02	TgA117022	this study	38.7042	Africa	Senegal	Dakar	Chicken (Gallus domesticus)	2016	ERS13421686	https://www.ebi.ac.uk/ena/browser/view/ERS13421686?show=reads	unclassified genotype	289	248	205	160	336	165	278	354	213	190	149	111	265	89	306	NA
SERBIA01	RS-CTN	TgH106002	this study	21.414	Europe	Serbia	NA	Human (Homo sapiens)	2008	ERS13421687	https://www.ebi.ac.uk/ena/browser/view/ERS13421687?show=reads	Type II	289	242	207	158	336	169	274	356	211	176	142	109	293	89	310	1 or 3
SPAIN01	170329Lmic01ES	TgA21067	this study	28.1682	Europe	Spain	Ebro Delta	Yellow-legged gull (Larus michahellis)	2017	ERS13421688	https://www.ebi.ac.uk/ena/browser/view/ERS13421688?show=reads	Type II	289	242	207	158	336	169	274	356	221	178	145	115	263	119	308	1 or 3
TUNISIA01	TUN-Oviari-066	TgA104005	this study	10.435	Africa	Tunisia	Monastir	Sheep (Ovis aries)	2016	ERS13421689	https://www.ebi.ac.uk/ena/browser/view/ERS13421689?show=reads	Type II	289	242	207	158	336	169	274	356	225	176	140	123	259	95	310	1 or 3
TUNISIA03	TUN-Oviari-074	TgA104013	this study	14.3693	Africa	Tunisia	Monastir	Sheep (Ovis aries)	2016	ERS13421690	https://www.ebi.ac.uk/ena/browser/view/ERS13421690?show=reads	Type II	289	242	207	158	336	169	274	356	215	182	140	109	279	111	310	1 or 3
TUNISIA02	TUN-Oviari-071	TgA104010	this study	16.75	Africa	Tunisia	Monastir	Sheep (Ovis aries)	2016	ERS13421691	https://www.ebi.ac.uk/ena/browser/view/ERS13421691?show=reads	Type III	289	242	205	160	336	165	278	356	213	190	147	111	265	89	312	2
TURKEY01	Ankara LS-1	TgH102001A	this study	13.3628	Asia	Turkey	NA	Human (Homo sapiens)	1972	ERS13421692	https://www.ebi.ac.uk/ena/browser/view/ERS13421692?show=reads	Africa 1	291	248	205	160	342	165	274	354	227	166	147	111	297	91	310	6
TURKEY02	TR-EGE1 LS-2	TgH102002A	this study	13.1681	Asia	Turkey	NA	Human (Homo sapiens)	2007	ERS13421693	https://www.ebi.ac.uk/ena/browser/view/ERS13421693?show=reads	Africa 1	291	248	205	160	342	165	274	354	227	166	149	111	287291	91	310	6
UK01	NAN033-2005-PLA	TgH26033A	this study	24.8283	Europe	United Kingdom	NA	Human (Homo sapiens)	2005	ERS13421694	https://www.ebi.ac.uk/ena/browser/view/ERS13421694?show=reads	Type II	289	242	207	158	336	169	274	356	227	174	142	121	263	85	310	1 or 3
BOF	BOF ; BE-BOF		Lorenzi et al., 2016	28.5783	Africa	Unknown	NA	Human (Homo sapiens)	1993	SRX099774	https://www.ebi.ac.uk/ena/browser/view/SRX099774?show=reads	Africa 1	291	248	205	160	342	165	274	354	227	166	147	111	273	89	306	6
FOU	FOU ; BRE-FOU	TgH00007	Lorenzi et al., 2016	15.6362	Africa	Unknown	NA	Human (Homo sapiens)	1992	SRX038725	https://www.ebi.ac.uk/ena/browser/view/SRX038725?show=reads	Africa 1	291	248	205	160	342	165	274	354	227	166	147	111	281	89	306	6
LGE-CUV	LGE-CUV	TgH21016	Lorenzi et al., 2016	76.3609	Unknown	Unknown	NA	Human (Homo sapiens)	2007	SRX099775	https://www.ebi.ac.uk/ena/browser/view/SRX099775?show=reads	unclassified genotype	287	242	207	158	362	169	274	356	217	164	138	109	273	97	326	17
MAS	MAS ; LPN-MAS	TgH00006	Lorenzi et al., 2016	32.7448	Unknown	Unknown	NA	Human (Homo sapiens)	1991	SRX038728	https://www.ebi.ac.uk/ena/browser/view/SRX038728?show=reads	unclassified genotype	291	242	205	162	362	169	272	358	221	166	142	111	332	95	338	17
TgH20005	IPP-URB	TgH20005	Lorenzi et al., 2016	63.9584	Unknown	Unknown	NA	Human (Homo sapiens)	2006	SRX157499	https://www.ebi.ac.uk/ena/browser/view/SRX157499?show=reads	unclassified genotype	287	242	207	160	354	169	274	356	221	168	147	109	289	87	324	17
TgH26044		TgH26044	Lorenzi et al., 2016	46.1108	Unknown	Unknown	NA	Human (Homo sapiens)	2007	SRX160050	https://www.ebi.ac.uk/ena/browser/view/SRX160050?show=reads	unclassified genotype	287	242	207	158	354	169	274	356	221	168	155	109	281	103	323	NA
URUGUAY01	CASTELLS		Lorenzi et al., 2016	34.0507	South America (include Central America)	Uruguay	NA	Sheep (Ovis aries)	1993	SRX099789	https://www.ebi.ac.uk/ena/browser/view/SRX099789?show=reads	unclassified genotype	287	242	207	158	358	169	274	356	239	164	138	109	283	87	324	15
USA12	ARI		Lorenzi et al., 2016	29.5001	North America	USA	NA	Human (Homo sapiens)	1992	SRX099777	https://www.ebi.ac.uk/ena/browser/view/SRX099777?show=reads	Type 12	289	242	209	158	336	169	274	362	215	170	147	131	295	89	316	5
USA11	B41		Lorenzi et al., 2016	28.3469	North America	USA	NA	Bear (Ursus arctos)	1994	SRX099774	https://www.ebi.ac.uk/ena/browser/view/SRX099774?show=reads	Type 12	289	242	207	162	336	169	274	356	213	170	142	111	287	107	316	4
USA13	RAY		Lorenzi et al., 2016	14.8457	North America	USA	NA	Human (Homo sapiens)	1993	SRX099793	https://www.ebi.ac.uk/ena/browser/view/SRX099793?show=reads	Type 12	289	242	211	160	336	169	274	362	233	176	151	113	283	99	320	5
USA03	GT1	TgA00004	Lorenzi et al., 2016	67.8769	North America	USA	NA	Goat (Capra aegagrus hircus)	1980	SRX156314	https://www.ebi.ac.uk/ena/browser/view/SRX156314?show=reads	Type I	291	248	209	160	342	169	274	358	209	168	145	119	265	87	306	10
USA01	US-CT1	TgA00006	this study	16.4916	North America	USA	NA	Cattle (Bos taurus)	1989	ERS13421695	https://www.ebi.ac.uk/ena/browser/view/ERS13421695?show=reads	Type I	291	248	209	160	342	169	274	358	209	168	145	119	265	87	306	10
USA05	ME49		Lorenzi et al., 2016	631.677	North America	USA	NA	Sheep (Ovis aries)	1965	SRX3752882	https://www.ebi.ac.uk/ena/browser/view/SRX3752882?show=reads	Type II	289	242	207	158	336	169	274	356	215	174	142	111	265	91	310	1
USA04	M7741		Lorenzi et al., 2016	77.716	North America	USA	NA	Sheep (Ovis aries)	1958	SRX159890	https://www.ebi.ac.uk/ena/browser/view/SRX159890?show=reads	Type III	289	242	205	160	336	165	278	356	215	190	147	111	267	91	312	133
USA10	VEG	TgH00005	Lorenzi et al., 2016	70.0938	North America	USA	NA	Sheep (Ovis aries)	1988	SRX156300	https://www.ebi.ac.uk/ena/browser/view/SRX156300?show=reads	Type III	289	242	205	160	336	165	278	356	213	188	153	111	267	89	312	2
USA14	B73		Lorenzi et al., 2016	93.2529	North America	USA	NA	Bear (Ursus arctos)	1994	SRX159844	https://www.ebi.ac.uk/ena/browser/view/SRX159844?show=reads	unclassified genotype	289	242	207	160	336	169	274	356	213	190	142	111	267	101	310	127
USA02	CAST ; US-CAST	TgH00008	Lorenzi et al., 2016	59.6569	North America	USA	NA	Human (Homo sapiens)	1988	SRX099788	https://www.ebi.ac.uk/ena/browser/view/SRX099788?show=reads	unclassified genotype	291	242	205	158	342	167	276	356	211	168	147	119	279	87	306	28
USA06	P89 ; TgPgUs15	TgA00005	Lorenzi et al., 2016	12.4618	North America	USA	NA	Pig (Sus scrofa domesticus)	1991	SRX038727	https://www.ebi.ac.uk/ena/browser/view/SRX038727?show=reads	unclassified genotype	291	242	205	160	348	165	278	356	213	190	142	111	261	87	314	8
USA07	ROD ; ROD-US		Lorenzi et al., 2016	78.8014	North America	USA	NA	Human (Homo sapiens)	1993	SRX160129	https://www.ebi.ac.uk/ena/browser/view/SRX160129?show=reads	unclassified genotype	289	242	205	160	336	165	278	356	213	190	147	111	267	89	314	72
USA08	SOU		Lorenzi et al., 2016	76.628	North America	USA	NA	Human (Homo sapiens)	1985	SRX160119	https://www.ebi.ac.uk/ena/browser/view/SRX160119?show=reads	unclassified genotype	289	242	205	158	336	165	278	356	225	174	142	111	259	89	312	139
USA09	TgShUs28		Lorenzi et al., 2016	47.075	North America	USA	NA	Sheep (Ovis aries)	2008	SRX160130	https://www.ebi.ac.uk/ena/browser/view/SRX160130?show=reads	unclassified genotype	291	248	209	160	336	165	278	354	213	166	147	111	277	87	304	73
	NA: Not available
	a Although being a wild bird, this Toucan got infected in a zoo, in the heart of Santa José, the capital of Costa Rica (Dubey et al., 2009).
	b Restriction Fragment Length Polymorphism (RFLP) genotypes from this study were only deduced from known equivalences between MS an RFLP genotypes.
	References
	Dubey, J.P., Velmurugan, G.V., Morales, J.A., Arguedas, R., Su, C., 2009. Isolation of Toxoplasma gondii from the keel-billed toucan (Ramphastos sulfuratus) from Costa Rica. Journal of Parasitology 95, 467–468.
