# Supplementary material for: A unique Toxoplasma gondii haplotype accompanied the global expansion of cats
Source: Nat Commun. 2022 Oct 1;13:5778. doi: 10.1038/s41467-022-33556-7 (PMC9526699; doi:10.1038/s41467-022-33556-7)
Supplement: Supplementary file 4 — Supplementary Data 2 [file 41467_2022_33556_MOESM4_ESM.xlsx]

## Sheet: Supplementary Data 2
Supplementary Data 2. Candidate missense variants associated to adaptation to cats.
chromosome	position	REF	ALT	gene	gene ID	gene alternative ID	start	end
chromosome 1a	1373109	G	A	exonuclease	TGRH88_020120	TGME49_295060	1373043	1376325
chromosome 1a	1391757	T	G	hypothetical protein	TGRH88_020140	TGME49_295080	1391288	1393202
chromosome 1a	1392832	A	G
chromosome 1a	1396686	G	A	hypothetical protein	TGRH88_020150	TGME49_295090	1396511	1400356
chromosome 1a	1397103	C	T
chromosome 1a	1398069	A	C
chromosome 1a	1398289	C	T
chromosome 1a	1398396	G	A
chromosome 1a	1400034	G	C
chromosome 1a	1403822	T	C
chromosome 1a	1404032	C	A
chromosome 1a	1404037	T	G
chromosome 1a	1405492	C	T
chromosome 1a	1406320	G	A
chromosome 1a	1406330	T	C	hypothetical protein	TGRH88_020160	TGME49_295100	1403656	1409958
chromosome 1a	1407316	G	A
chromosome 1a	1407730	G	A
chromosome 1a	1408511	T	A
chromosome 1a	1408824	A	G
chromosome 1a	1409751	A	C
chromosome 1a	1423144	TG	TC	rhoptry protein ROP4	TGRH88_020200	TGME49_295125	1422225	1423961
chromosome 1a	1423857	CTGTC	CTGTA
chromosome 1a	1433501	C	T	hypothetical protein	TGRH88_020230	TGME49_296015	1433000	1434202
chromosome 1a	1438724	G	A	phosphatidylinositol 3- and 4-kinase	TGRH88_020240	TGME49_296010	1435694	1445711
chromosome 1a	1448598	C	T	hypothetical protein	TGRH88_020250	TGME49_296000	1448137	1448721
chromosome 1a	1459039	A	C	putative ubiquitin conjugating enzyme E2	TGRH88_020270	TGME49_295990	1458798	1462319
chromosome 1a	1459408	C	G
chromosome 1a	1459591	A	C
chromosome 1a	1460091	A	G
chromosome 1a	1466358	G	C
chromosome 1a	1466687	G	C
chromosome 1a	1466926	G	C	hypothetical protein	TGRH88_020280	TGME49_295970	1463187	1469120
chromosome 1a	1466973	G	T
chromosome 1a	1468777	G	A
chromosome 1a	1469051	C	G
chromosome 1a	1473271	A	G	KRUF family protein	TGRH88_020300	TGME49_295950	1473240	1477974
chromosome 1a	1473310	T	G
chromosome 1a	1473407	C	T
chromosome 1a	1473499	C	G
chromosome 1a	1473860	T	C
chromosome 1a	1473991	T	C
chromosome 1a	1474721	T	C
chromosome 1a	1474762	T	C
chromosome 1a	1477602	C	G
chromosome 1a	1479692	T	G
chromosome 1a	1481161	G	C
chromosome 1a	1482760	A	C
chromosome 1a	1484150	A	T	KRUF family protein	TGRH88_020320	TGME49_295935	1480505	1485327
chromosome 1a	1484406	C	T
chromosome 1a	1484603	T	C
chromosome 1a	1493248	C	T	hypothetical protein	TGRH88_020330	TGME49_295920	1491437	1496860
chromosome 1a	1493913	C	T
chromosome 1a	1495970	T	G
chromosome 1a	1496377	G	T
chromosome 1a	1496409	G	A
chromosome 1a	1500274	A	C
chromosome 1a	1500312	C	G	ATP-dependent Clp protease adaptor protein ClpS protein	TGRH88_020340	TGME49_295910	1499801	1503215
chromosome 1a	1501768	G	A
