# Supplementary material for: A unique Toxoplasma gondii haplotype accompanied the global expansion of cats
Source: Nat Commun. 2022 Oct 1;13:5778. doi: 10.1038/s41467-022-33556-7 (PMC9526699; doi:10.1038/s41467-022-33556-7)
Supplement: Supplementary file 5 — Supplementary Data 3 [file 41467_2022_33556_MOESM5_ESM.xlsx]

## Sheet: Supplementary Data 3
Supplementary Data 3. Candidate genes associated to adaptation to cats.
gene ID	gene alternative ID	start	end	stage specificity	EES expression	missense variants	ortholog (HHam or Ncan)	identity with closer ortholog
TGRH88_020140	TGME49_295080	1391288	1393202	none	yes (higher than tachyzoites)	yes	yes	Hham 80%
TGRH88_020150	TGME49_295090	1396511	1400356	none	yes	yes	yes	Hham 88%
TGRH88_020160	TGME49_295100	1403656	1409958	none	yes (lower than tachyzoites)	yes	yes	Hham 82%
TGRH88_020170	TGME49_295105	1411822	1412130	none	No	no	yes	Hham 87%
TGRH88_020180	TGME49_295110	1414348	1415373	none	yes (lower than tachyzoites)	no	yes	Hham 68%
TGRH88_020190	TGME49_295125	1418290	1420017	none	yes (lower than tachyzoites)	yes	yes	Hham 66%
TGRH88_020200	TGME49_295130	1422225	1423961	none	No	no	yes	Hham 49%
TGRH88_020210	TGME49_295140	1427938	1428662	bradyzoite	No	no	yes	Hham 90%
TGRH88_020220	TGME49_296020	1430324	1430797	sporozoite	No	no	yes	Ncan 50%
TGRH88_020230	TGME49_296015	1433000	1434202	none	yes (lower than tachyzoites)	yes	yes	Hham 49%
TGRH88_020240	TGME49_296010	1435694	1445711	none	yes (lower than tachyzoites)	yes	yes	Hham 92%
TGRH88_020250	TGME49_296000	1448137	1448721	none	yes (lower than tachyzoites)	yes	yes	Ncan 40%
TGRH88_020260	TGME49_295995	1452548	1453991	enteroepithelial stages (EES)	yes (specific)	no	yes	Hham 95%
TGRH88_020270	TGME49_295990	1458798	1462319	none	yes	yes	yes	Hham 86%
TGRH88_020280	TGME49_295980	1463187	1469120	none	yes (lower than tachyzoites)	no	yes	Hham 79%
TGRH88_020290	TGME49_295970	1469141	1469990	none	yes	yes	yes	Hham 97%
TGRH88_020300	TGME49_295950	1473240	1477974	none	No	yes	yes	Hham 83%
TGRH88_020310	TGME49_295945	1478954	1479757	bradyzoite	No	no	No	-
TGRH88_020320	TGME49_295935	1480505	1485327	none	No	yes	yes	Hham 79%
TGRH88_020330	TGME49_295920	1491437	1496860	enteroepithelial stages (EES)	yes (specific)	yes	yes	Hham 88%
TGRH88_020340	TGME49_295910	1499801	1503215	none	yes	yes	yes	Hham 82%
		Hham: Hammondia Hammondi Ncam: Neospora caninum
