# Supplementary material for: A unique Toxoplasma gondii haplotype accompanied the global expansion of cats
Source: Nat Commun. 2022 Oct 1;13:5778. doi: 10.1038/s41467-022-33556-7 (PMC9526699; doi:10.1038/s41467-022-33556-7)
Supplement: Supplementary file 6 — Supplementary Data 4 [file 41467_2022_33556_MOESM6_ESM.xlsx]

## Sheet: Supplementary Data 4
Supplementary Data 4. Microsatellite markers and PCR primers used for the multiplex PCR assay
Marker	Chromosome (position)a	Repeat motif(s)	Primer sequenceb	Size range (bp)
TUB2	IX (974608 to 974896)	[TG/AC]n	(F) 5′ 6-FAM-GTCCGGGTGTTCCTACAAAA 3′	287-291
			(R) 5′ TTGGCCAAAGACGAAGTTGT 3′
W35	II (633241 to 633482)	[TC/AG]n, [TG/AC]n	(F) 5′ HEX-GGTTCACTGGATCTTCTCCAA 3′	242-248
			(R) 5′ AATGAACGTCGCTTGTTTCC 3′
TgM-A	X (4824879 to 4825083)	[TG/AC]n	(F) 5′ HEX-GGCGTCGACATGAGTTTCTC 3′	203-211
			(R) 5′ TGGGCATGTAAATGTAGAGATG 3′
B18	VIIa (2921536 to 2921693)	[TG/AC]n	(F) 5′ 6-FAM-TGGTCTTCACCCTTTCATCC 3′	156-170
			(R) 5′ AGGGATAAGTTTCTTCACAACGA 3′
B17	XII (6474746 to 6475079)	[TC/AG]n	(F) 5′ HEX-AACAGACACCCGATGCCTAC 3′	334-366
			(R) 5′ GGCAACAGGAGGTAGAGGAG 3′
M33	IV (672591 to 672760)	[TC/AG]n	(F) 5′ 6-FAM- TACGCTTCGCATTGTACCAG 3′	165-173
			(R) 5′ TCTTTTCTCCCCTTCGCTCT 3′
IV.1	IV (742419 to 742693)	[TG/AC]n	(F) 5′ HEX-GAAGTTCGGCCTGTTCCTC 3′	272-282
			(R) 5′ TCTGCCTGGAAAAGGAAAGA 3′
XI.1	XI (189702 to 190058)	[TG/AC]n	(F) 5′ 6-FAM-GCGTGTGACGAGTTCTGAAA 3′	354-362
			(R) 5′ AAGTCCCCTGAAAAGCCAAT 3′
M48	Ia (332951 to 333166)	[TA/AT]n	(F) 5′ 6-FAM-AACATGTCGCGTAAGATTCG 3′	209-243
			(R) 5′ CTCTTCACTGAGCGCCTTTC 3′
M102	VIIa (3093491 to 3093664)	[TA/AT]n	(F) 5′ NED-CAGTCCAGGCATACCTCACC 3′	164-196
			(R) 5′ CAATCCCAAAATCCCAAACC 3′
N60	Ib (1766079 to 1766221)	[TA/AT]n	(F) 5′ NED-GAATCGTCGAGGTGCTATCC 3′	132-157
			(R) 5′ AACGGTTGACCTGTGGCGAGT 3′
N82	XII (1621472 to 1621585)	[TA/AT]n	(F) 5′ HEX-TGCGTGCTTGTCAGAGTTC 3′	105-145
			(R) 5′ GCGTCCTTGACATGCACAT 3′
AA	VIII (5836880 to 5837144)	[TA/AT]n	(F) 5′ NED-GATGTCCGGTCAATTTTGCT 3′	251-332
			(R) 5′ GACGGGAAGGACAGAAACAC 3′
N61	VIIb (4217145 to 4217238)	[TA/AT]n	(F) 5′ 6-FAM-ATCGGCGGTGGTTGTAGAT 3′	79-123
			(R) 5′ CCTGATGTTGATGTAAGGATGC 3′
N83	X (1772898 to 1773209)	[TA/AT]n	(F) 5′ 6-FAM-ATGGGTGAACAGCGTAGACA 3′	306-338
			(R) 5′ GCAGGACGAAGAGGATGAGA 3′
	a Based on position within each chromosome of strain ME49 as given in the Toxo DB website (http://toxodb.org).
